# Supplementary material for: Coordinating Etching Inspired Synthesis of Fe(OH)3 Nanocages as Mimetic Peroxidase for Fluorescent and Colorimetric Self-Tuning Detection of Ochratoxin A
Source: Biosensors (Basel). 2023 Jun 19;13(6):665. doi: 10.3390/bios13060665 (PMC10296677; doi:10.3390/bios13060665)
Supplement: Supplementary file 1 [file biosensors-13-00665-s001.zip]

Archive with 1 entries (1 files):
- biosensors-2395903-supplementary.pdf
